# Supplementary material for: Optimized Multi-Epitope Norovirus Vaccines Induce Robust Humoral and Cellular Responses in Mice
Source: Vaccines (Basel). 2025 Dec 31;14(1):50. doi: 10.3390/vaccines14010050 (PMC12846433; doi:10.3390/vaccines14010050)
Supplement: Supplementary file 1 [file vaccines-14-00050-s001.zip]

Archive with 1 entries (1 files):
- vaccines-3972555-supplementary.pdf
